# Supplementary material for: Impact of Cooking Method on the Physicochemical Properties, Digestibility, and Sensory and Flavor Profiles of Chinese Chestnuts
Source: Foods. 2025 Dec 16;14(24):4331. doi: 10.3390/foods14244331 (PMC12732960; doi:10.3390/foods14244331)
Supplement: Supplementary file 1 [file foods-14-04331-s001.zip]

Archive with 1 entries (1 files):
- foods-3979719-supplementary.docx
